# Supplementary material for: Associations between Adherence to the Taiwan Dietary Reference Intakes of Micronutrients and the Risk of Type 2 Diabetes
Source: Int J Environ Res Public Health. 2022 Sep 27;19(19):12242. doi: 10.3390/ijerph191912242 (PMC9566350; doi:10.3390/ijerph191912242)
Supplement: Supplementary file 1 [file ijerph-19-12242-s001.zip]

Archive with 1 entries (1 files):
- ijerph-1897994-supplementary.pdf
